# Supplementary material for: Effects of Omega-3 Fatty Acid Supplementation on Glucose Control and Lipid Levels in Type 2 Diabetes: A Meta-Analysis
Source: PLoS One. 2015 Oct 2;10(10):e0139565. doi: 10.1371/journal.pone.0139565 (PMC4591987; doi:10.1371/journal.pone.0139565)
Supplement: S1 Table — (XLSX) [file pone.0139565.s003.xlsx]

## Sheet: Sheet1
S1 Table. Web address of database used in the search
Medline	www.proquest.com/products-services/medline_ft.html
Pubmed	www.pubmed.com
Cochrane Library	www.cochranelibrary.com
Embase	www.embase.com
National Research Register	www.clinicaltrial.gov
SIGLE	www.opengrey.eu
