# Supplementary material for: Effects of Omega-3 Fatty Acid Supplementation on Glucose Control and Lipid Levels in Type 2 Diabetes: A Meta-Analysis
Source: PLoS One. 2015 Oct 2;10(10):e0139565. doi: 10.1371/journal.pone.0139565 (PMC4591987; doi:10.1371/journal.pone.0139565)
Supplement: S2 Table — (XLSX) [file pone.0139565.s004.xlsx]

## Sheet: Sheet1
S2 Table. The inclusion and exclusion criteria
Inclusion criteria		Exclusion criteria
Subjects with T2DM		No assessment of omega-3 supplementation
Clinical trials with omega-3 fatty acids and placebo/vegetable oil for comparison		No inclusion of multifactorial intervention
A minimum duration of 2 weeks		Duration of trials less than 2 weeks
Clinical mesures including HbA1c, FPG, PPG, INS, TG, TC, BMI or weight		No means to calculate the corresponding CI
