# Supplementary material for: Effects of Omega-3 Fatty Acid Supplementation on Glucose Control and Lipid Levels in Type 2 Diabetes: A Meta-Analysis
Source: PLoS One. 2015 Oct 2;10(10):e0139565. doi: 10.1371/journal.pone.0139565 (PMC4591987; doi:10.1371/journal.pone.0139565)
Supplement: S3 Table — (XLSX) [file pone.0139565.s005.xlsx]

## Sheet: Sheet1
Table S1. Characteristics of included RCT studies
				Intervention			Subjects
	Study	Design		Study arms	EPA/DHA (g)	Duration		No.		Age	Male	Ethnicity	Concomitant diseases
						(wk)				(y)	(%)
	Wong	DPR		FO(4.0g/d)+OGLAs/INS	1.68/1.00	12		97		60	44	Chinese	Hypertension
	2010			OO(4.0g/d)+OGLAs/INS						60			Dyslipidaemia
	Pooya	DPR		ω-3(2.7g/d)+OGLAs	1.55/0.83	8		81		56.4	NR	Iranian	NR
	2010			SO (2.1g/d)+OGLAs						52.7
	Neil	DPR		ω-3(2.0g/d)	0.92/0.76	16		326		63	57	British	NR
	2010			OO(2.0g/d)+atrovastatin						64
	Shidfar	DPR		ω-3(2.0g/d)	0.52/0.48	10		50		53.4	48	Iranian	Hypertension
	2008			CC(2.0g/d)						54.1
	Kabir	DPR		FO(3.0g/d)+OGLAs	1.08/0.72	8		26		55	0	French	NR
	2007			PO(3.0g/d)+OGLAs						55
	Sirtori	DPR		ω-3(2~3c/d)	1.30/0.81	24		414		58.2	62.4	Italian	Hyperlipopro-
	1997			OO(2~3c/d)						58.8			teinemias &HBP
	Rivellese	DPR		FO(2~3c/d)+OGLAs	0.75/1.24	24		16		56	43.8	Italian	Hypertrigly-
	1996			OO(2~3c/d)+OGLAs						57			ceridemia
	Morgan	DPR		FO(9.0~18.0g/d)	3.89/3.69	12		40		53.9	45	American	Hyperlipidemia
	1995			CO(9.0~18.0g/d)						53.9
	Pelikanova	OPR		FO(15ml/d)+OGLAs	3.10 in total	3		20		51.3	100	Czech	NR
	1993			SS(15ml/d)+OGLAs						52.1
	Luo	DXR		FO(6.0g/d)+ OGLAs	1.08/0.72	8		10		54	100	French	Hyperlipidemia
	1998			SO(6.0g/d)+ OGLAs
	Mcmanus	DXR		ω-3(2.6g/d)	1.60/0.97	12		11		61.8	72.7	Canadian	Obesity
	1996			LO(2.6g/d)
	Puhakainen	DXR		FO(12.0g/d)	2.16/1.44	6		9		53	44.4	Finnish	Obesity
	1995			CO(6.0g/d)+OO(6.0g/d)
	Mcveigh	DXR		FO(10.0g/d)	1.80/1.20	6		23		53	87	Irlandias	NR
	1993			OO(10.0g/d)
	Annuzzi	DXR		FO(10.0g/d)	1.80/1.20	2		8		51	100	Italian	NR
	1991			OO(10.0g/d)
	Borkman	DXR		FO(10.0g/d)	1.80/1.20	3		10		57	70	Australian	Hypertension
	1989			SO(10.0g/d)
	Schectman	SXR		FO(12.0g/d)	2.60/1.40	4		13		52	69.2	American	Hyperlipidemia
	1988			SO(12.0g/d)
	Okuda	OB		EPA(1.8g/d)	1.80/0.00	48		21		62.5	61.9	Japanese	Peripheral
	1996												nephropathy
	Kasim	OB		FO(9c/d)+OGLAs	1.62/1.08	8		22		62	90.9	American	NR
	1988
	Glauber	OB		FO(18.0g/d)+OGLAs	3.30/2.20	4		6		59	100	American	NR
	1988
	Popp-nijders	OB		FO(6c/d)	3.00 in total	8		6		63.5	50	Dutch	NR
	1987
	Notes: DPR, double-blind parallel random trial; DXR, double-blind crossover random trial; OPR, open parallel random trial; SXR, single-blind crossover random trial; OB, open before-after trial; EPA, eicosapntemacnioc acid; OGLAs, oral glucose lower agents; INS, insulin; FO, fish oil; OO, olive oil; ω-3, omega-3; SO, sunflower oil; CC, controlled capsule containing 600mg linoleic acid, 300mg SFA, …

## Sheet: Sheet2
S3 Table. Characteristics of included RCT studies
		Intervention
Study	Design	Study arms	EPA/DHA (g)	Duration	No.	Age	Male	Ethnicity	Concomitant diseases
				(wk)		(y)	(%)
Wong	DPR	FO(4.0g/d)+OGLAs/INS	1.68/1.00	12	97	60	44	Chinese	Hypertension
2010		OO(4.0g/d)+OGLAs/INS				60			Dyslipidaemia
Pooya	DPR	ω-3(2.7g/d)+OGLAs	1.55/0.83	8	81	56.4	NR	Iranian	NR
2010		SO (2.1g/d)+OGLAs				52.7
Neil	DPR	ω-3(2.0g/d)	0.92/0.76	16	326	63	57	British	NR
2010		OO(2.0g/d)+atrovastatin				64
Shidfar	DPR	ω-3(2.0g/d)	0.52/0.48	10	50	53.4	48	Iranian	Hypertension
2008		CC(2.0g/d)				54.1
Kabir	DPR	FO(3.0g/d)+OGLAs	1.08/0.72	8	26	55	0	French	NR
2007		PO(3.0g/d)+OGLAs				55
Sirtori	DPR	ω-3(2~3c/d)	1.19/0.81	24	414	58.2	62.4	Italian	Hyperlipopro-
1997		OO(2~3c/d)				58.8			teinemias &HBP
Rivellese	DPR	FO(2~3c/d)+OGLAs	0.75/1.24	24	16	56	43.8	Italian	Hypertrigly-
1996		OO(2~3c/d)+OGLAs				57			ceridemia
Morgan	DPR	FO(9.0~18.0g/d)	3.89/3.69	12	40	53.9	45	American	Hyperlipidemia
1995		CO(9.0~18.0g/d)				53.9
Pelikanova	OPR	FO(15ml/d)+OGLAs	3.10 in total	3	20	51.3	100	Czech	NR
1993		SS(15ml/d)+OGLAs				52.1
Luo	DXR	FO(6.0g/d)+ OGLAs	1.08/0.72	8	10	54	100	French	Hyperlipidemia
1998		SO(6.0g/d)+ OGLAs
Mcmanus	DXR	ω-3(2.6g/d)	1.60/0.97	12	11	61.8	72.7	Canadian	Obesity
1996		LO(2.6g/d)
Puhakainen	DXR	FO(12.0g/d)	2.16/1.44	6	9	53	44.4	Finnish	Obesity
1995		CO(6.0g/d)+OO(6.0g/d)
Mcveigh	DXR	FO(10.0g/d)	1.80/1.20	6	23	53	87	Irlandias	NR
1993		OO(10.0g/d)
Annuzzi	DXR	FO(10.0g/d)	1.80/1.20	2	8	51	100	Italian	NR
1991		OO(10.0g/d)
Borkman	DXR	FO(10.0g/d)	1.80/1.20	3	10	57	70	Australian	Hypertension
1989		SO(10.0g/d)
Schectman	SXR	FO(12.0g/d)	2.60/1.40	4	13	52	69.2	American	Hyperlipidemia
1988		SO(12.0g/d)
Okuda	OB	EPA(1.8g/d)	1.80/0.00	48	21	62.5	61.9	Japanese	Peripheral
1996									nephropathy
Kasim	OB	FO(9c/d)+OGLAs	1.62/1.08	8	22	62	90.9	American	NR
1988
Glauber	OB	FO(18.0g/d)+OGLAs	3.30/2.20	4	6	59	100	American	NR
1988
Popp-nijders	OB	FO(6c/d)	3.00 in total	8	6	63.5	50	Dutch	NR
1987
Notes: DPR, double-blind parallel random trial; DXR, double-blind crossover random trial; OPR, open parallel random trial; SXR, single-blind crossover random trial; OB, open before-after trial; EPA, eicosapentemacnioc acid; DHA, docosahexaenoic acid; OGLAs, oral glucose lower agents; INS, insulin; FO, fish oil; OO, olive oil; ω-3, omega-3; SO, sunflower oil; CC, controlled capsule containing 600m…
