# Supplementary material for: Effects of Omega-3 Fatty Acid Supplementation on Glucose Control and Lipid Levels in Type 2 Diabetes: A Meta-Analysis
Source: PLoS One. 2015 Oct 2;10(10):e0139565. doi: 10.1371/journal.pone.0139565 (PMC4591987; doi:10.1371/journal.pone.0139565)
Supplement: S4 Table — (XLSX) [file pone.0139565.s006.xlsx]

## Sheet: Sheet1
S4 Table. Quality of included RCT studies
Study	Design	Sequence generation	Allocation concealment	Blinding	Withdrawl %	Adverse events %	ITT analysis	Selection reporting	Score
Wong 2010	DPR	Adequate	Adequate	Double-blind	6.2	0	Yes	No	5
Pooya 2010	DPR	Unclear	Not used	Double-blind	10	0	No	No	4
Neil 2010	DPR	Adequate	Not used	Unclear	21.6	NR	No	No	4
Shidfar 2008	DPR	Unclear	Not used	Unclear	10.7	NR	No	No	3
Kabir 2007	DPR	Unclear	Not used	Unclear	10.3	6.9	No	No	3
Sirtori 1997	DPR	Adequate	Not used	Unclear	7.2	4.2	Yes	No	4
Rivellese 1996	DPR	Unclear	Not used	Unclear	0	0	Yes	No	3
Morgan 1995	DPR	Unclear	Not used	Unclear	0	0	Yes	No	3
Pelikanova 1993	OPR	Unclear	Not used	Not used	0	0	Yes	No	2
Luo 1998	DXR	Unclear	Not used	Double-blind	16.7	0	No	No	4
Mcmanus 1996	DXR	Unclear	Not used	Double-blind	0	0	Yes	No	4
Puhakainen 1995	DXR	Unclear	Not used	Unclear	0	0	Yes	No	3
Mcveigh 1993	DXR	Unclear	Not used	Double-blind	NR	0	Yes	No	3
Annuzzi 1991	DXR	Unclear	Not used	Unclear	NR	0	Yes	No	2
Borkman 1989	DXR	Unclear	Not used	Unclear	NR	30	No	No	2
Schectman 1988	SXR	Unclear	Not used	Unclear	7.7	7.7	No	No	3
Okuda 1996	OB	Not used	Not used	Not used	0	0	Yes	No	0
Kasim 1988	OB	Not used	Not used	Not used	0	0	Yes	No	0
Glauber 1988	OB	Not used	Not used	Not used	0	0	Yes	No	0
Popp-snijders 1987	OB	Not used	Not used	Not used	0	0	Yes	No	0
Notes: DPR, double-blind parallel random trial; DXR, double-blind crossover random trial; OPR, open parallel random trial; OB, open before-after trial; ITT, intent-to-treat analysis
