# Supplementary material for: Effects of Omega-3 Fatty Acid Supplementation on Glucose Control and Lipid Levels in Type 2 Diabetes: A Meta-Analysis
Source: PLoS One. 2015 Oct 2;10(10):e0139565. doi: 10.1371/journal.pone.0139565 (PMC4591987; doi:10.1371/journal.pone.0139565)
Supplement: S5 Table — (XLSX) [file pone.0139565.s007.xlsx]

## Sheet: Sheet1
S5 Table. Sensitivity analyses
	Criterion		FPG (mmol/L)	PPG (mmol/L)	HbA1c (%)	Insulin (pmol/L)	Triglycerides (mmol/L)	Total cholesterol (mmol/L)	BMI (kg/m2)	Body weight (kg)
	Quality (studies with score of 3 and above)		WMD 0.171 [-0.040,0.383], p = 0.112 ; 12 trials included	WMD -1.036 [-3.280,1.208], p = 0.366; 2 trials included	WMD (random effects) -0.072 [-0.248,0.103], p = 0.420; 12 trials included	WMD -4.213 [-11.052,2.626], p = 0.227; 6 trials included	WMD -0.253 [-0.356,-0.150], p = 0.000; 8 trials included	WMD -0.028 [-0.130,0.073], p = 0.581; 11 trials included	WMD 0.049 [-0.861,0.959], p = 0.916; 2 trials included	WMD 0.603 [-3.739,4.945], p = 0.786; 5 trials included
	Study design (parallel trials only)		WMD 0.180 [-0.035,0.394], p = 0.100; 8 trials included	WMD (random effects) -0.316 [-3.943,3.311], p = 0.864; 2 trials included	WMD (random effects) -0.082 [-0.281,0.117], p = 0.420; 8 trials included	WMD -9.184 [-18.115,-0.253], p = 0.044; 3 trials included	WMD -0.231[-0.338,-0.123], p = 0.000; 4 trials included	WMD -0.037 [-0.143,0.068], p = 0.487; 7 trials included	WMD 0.100 [-0.786,0.986], p = 0.825; 2 trials included	WMD 0.605 [-5.013,6.222], p = 0.833; 2 trials included
	Blinding (blinded studies only)		WMD 0.169 [-0.041,0.379], p = 0.115; 14 trials included	WMD -1.036 [-3.280,1.208], p = 0.366; 2 trials included	WMD (random effects) -0.072 [-0.248,0.103], p = 0.420; 12 trials included	WMD -4.479 [-10.873,1.914], p = 0.170; 8 trials included	WMD -0.255 [-0.355,-0.155], p = 0.000; 10 trials included	WMD -0.022 [-0.122,0.077], p = 0.659; 13 trials included	WMD 0.049 [-0.861,0.959], p = 0.916; 2 trials included	WMD 0.498 [-3.666,4.662], p = 0.815; 6 trials included
	Study size(large trial excluded)		WMD 0.264 [-0.014,0.543], p = 0.063; 18 trials included	WMD -0.005 [-1.712,1.702], p = 0.995; 3 trials included	WMD (random effects) -0.052 [-0.335,0.230], p = 0.718; 15 trials included	WMD -2.504 [-10.590,5.581], p = 0.544; 9 trials included	WMD -0.286 [-0.422,-0.150], p = 0.000; 13 trials included	WMD -0.034 [-0.159,0.092], p = 0.598; 16 trials included	WMD -0.031 [-1.483,1.422], p = 0.967; 3 trials included	WMD 0.365 [-2.788,3.518], p = 0.820; 9 trials included
	Notes: BMI, body mass index; FPG, fast plasma glucose; PPG, post prandial glucose; HbA1c, glycosylated hemoglobin; INS, insulin; TG, Triglyceride; TC, total cholesterol; WMD, weighted mean difference.
